# Supplementary material for: Impaired glycosylation promotes rapid transition to hepatocellular carcinoma in model of diet-induced steatotic liver disease
Source: J Clin Invest. 2026 Mar 10;136(9):e197719. doi: 10.1172/JCI197719 (PMC13132402; doi:10.1172/JCI197719)
Supplement: Supporting data values [file jci-136-197719-s337.xlsx]

## Sheet: Figure 1A
	Figure 1A
	Nus1 expression
			MASH	MASH	MASH	MASH
	Control	MAFLD	F0-F1	F2	F3	F4
	4.87455	4.25981	4.79729	4.41248	4.2746	4.65708
	4.79927	4.61606	4.45919	4.51424	4.35353	4.01987
	4.55196	4.40171	4.49926	4.38634	4.4421	4.64079
	5.35557	3.9557	4.58423	4.63405	4.31916	4.09471
	5.19376	4.61786	3.90634	4.4805	4.3283	4.08235
	4.57897	3.9395	5.01791	4.8204	4.28649	2.50326
	4.4858	4.88256	4.55679	4.34319	4.54157	3.3767
	4.79827	4.23111	4.39088	4.57072	4.53789	2.99795
	3.97196	4.18216	4.03705	4.91418	4.83651	4.07119
	4.43278	4.14775	3.88999	4.66486	4.1917	3.69918
		4.51598	4.44579	4.13119	3.96621	3.73593
		4.35812	4.17154	4.02739	4.52235	2.81151
		2.46362	4.30415	4.92672	4.74305	3.55841
		3.99254	3.09739	4.27984	3.49773	2.8253
		3.78279	4.30196	4.04929	3.31814
		4.20579	3.81276	2.94157	3.55738
		4.53733	4.45132	3.45871	3.2302
		4.25406	4.3671	3.38138	4.24767
		4.33942	4.33848	3.67584	3.88922
		4.18736	4.27584	3.78445	3.71075
		3.16837	4.66007	3.83195	3.37701
		3.86939	4.54362	3.83539	4.48264
		4.07837	4.39405	3.9443	4.21847
		4.18486	4.48177	3.88763	4.20199
		4.10615	4.39304	3.46123	3.38963
		4.16819	4.23048	3.13039	3.90738
		4.25109	4.04553	4.22499	2.706
		4.14821	3.01792	4.30018	4.09592
		4.1473	3.08364	4.39268	4.25677
		3.64535	3.73884	3.73416	4.15364
		4.22238	3.52694	3.12334	4.24815
		4.05393	2.97347	3.86069	4.88593
		3.67906	4.36857	4.13274	4.17654
		3.07274	4.37891	3.88681	3.69126
		3.19992		3.97436	4.07293
		3.84156		3.78376	4.72778
		4.1885		4.35587	4.23197
		3.83935		4.41356	4.56951
		5.04147		4.06054	4.25873
		4.34943		4.27213	4.5393
		4.43999		3.20065	4.04917
		4.07071		2.9745	4.10331
		3.4513		3.29216	3.78842
		2.95731		3.22562	4.06203
		2.5652		3.08027	3.08157
		3.24909		2.83829	2.92195
		3.4921		2.41055	3.08571
		3.17719		2.85521	2.9143
		2.97523		3.67257	4.42646
		2.77424		4.1739	3.67864
		4.3073		4.30547	3.91873
				4.10526	3.70249
				3.39238	4.23766
					3.11714

## Sheet: Figure 1C
	Figure 1C
	Ki67
	AdJ liver	Tumor
	10.25	56.25
	8.25	59.25
	8.4	44

## Sheet: Figure 1D
		Figure 1D
		AFP
		WT	N-LKO
		27.92	77.64
		29.16	153.86
		37.08	209.36
		29.8	76.56
		36.14	69.7
			186.4

## Sheet: Figure 3B
	Figure 3B
	TAGs
	WT	N-LKO
	87.7778	246.089
	59.9327	205.104
	61.708	266.667
	110.985	241.414
	55.5829	243.27
	105.051	207.23
	61.0958	182.705

## Sheet: Figure 3C
		Figure 3C
		CD8+cells
		WT	N-LKO
		9.77	11.8
		1.88	16.3
		5.45	14.5

## Sheet: Figure 3D
	Figure 3D
	NK cells
	WT	N-LKO
	1.97	3.91
	0.26	4.49
	0.94	3.62

## Sheet: Figure 3F
	Figure 3F
	serious red
	WT	N-LKO
	1.581	4.315
	2.334	9.89
	0.252	6.055
	1.516	5.988
	1.399	11.723
	1.273	11.994
		9.163

## Sheet: Figure 3G
		Figure 3G
		col6a2		col1a1
		WT	N-LKO	WT	N-LKO
		1.16391	2.2691	1.94917	3.64761
		1.03167	2.17437	1.3768	2.89
		1.57974	2.82487	1.05465	3.98857
		1.16392	2.37753	3.34077	4.23358

## Sheet: Figure 3H
	Figure 3H
	ALT
	WT	N-LKO
	26.36	107.627
	23.6533	122.667
	26.1733	181.667
	19.5733	134.027
	18.1867	191.013

## Sheet: Figure 3I
	Figure 3I
	AST
	WT	N-LKO
	61.8492	141.144
	64.5985	155.499
	85.1825	198.613
	90.1217	253.844
	91.5085	201.216

[truncated: 46 more sheets: Figure 4A, Figure 4B, Figure 4D, Figure 4E, Figure 4F, Figure 4H, Figure 5A, Figure 5B, Figure 5C, Figure 5D, Figure 5E, Figure 5F, Figure 5G, Figure 5J, Supplementary Figure S1B, Supplementary Figure S1D, Supplementary Figure S1G, Supplementary Figure S1I, Supplementary Figure S1J, Supplementary Figure S1K …]
